# Supplementary material for: Dominance behaviour in a non-aggressive flatfish, Senegalese sole (Solea senegalensis) and brain mRNA abundance of selected transcripts
Source: PLoS One. 2017 Sep 6;12(9):e0184283. doi: 10.1371/journal.pone.0184283 (PMC5587333; doi:10.1371/journal.pone.0184283)
Supplement: S1 File — (XLSX) [file pone.0184283.s007.xlsx]

## Sheet: Day 1
Sole	Weight (g)	Standard Lenght (cm)	Sex
9	180.6	20.7	♀
10	168.8	20.5	♀
1	131.4	19.6	♂
3	135.4	19.2	♂			Two hours of analysis before feed delivery
8	95.7	17.5	♂
7	94.6	18	♀
						Time	Fish	Weight (g)	Standard Lenght (cm)	Approaches	Rest the head	burying	Swimming above another	Displacement	Feeding
						08:05:00	1 (1)	180.6	20.7	12	5	6	22	2	1
							2 (1)	168.8	20.5	4	2	11	1	0	0
	Pair1 PVCA	Not visual contact but chemical exchange allowed					1 (2)	131.4	19.6	3	1	7	0	4	0
	Pair2 META	Visual and chemical exchange allowed					2 (2)	135.4	19.2	6	8	2	11	2	0
	Pair3 PVC	Isolation	Feeding:				1 (3)	95.7	17.5	7	3	5	1	1	0
			Fed = 1				2 (3)	94.6	18	13	5	3	4	2	1
			Not feed = 0
	134.417	19.25
	35.8037	1.2973
	14.6168	0.529623

## Sheet: Day 2
Sole	Weight (g)	Standard Lenght (cm)	Sex
2	98.5	17.5	♂
8	95.7	17.5	♂
5	86.7	17	♀			Two hours of analysis before feed delivery
4	73.6	16.2	♂
6	128.7	19.9	♂
1	131.4	19.6	♂
							Hora	Fish	Weight (g)	Standard Lenght (cm)	Approaches	Rest the head	burying	Swimming above another	Displacement	Feeding
							07:50:00	1 (1)	98.5	17.5	15	19	3	25	1	1
								2 (1)	95.7	17.5	11	9	9	10	1	0
	Par1 PVCA	Not visual contact but chemical exchange allowed						1 (2)	86.7	17	5	0	0	2	1	0
	Par2 META	Visual and chemical exchange allowed						2 (2)	73.6	16.2	10	5	4	7	1	1
	Par3 PVC	Isolation						1 (3)	128.7	19.9	14	6	13	5	1	1
								2 (3)	131.4	19.6	9	3	12	2	0	0

## Sheet: Comparisson between replicates
	One-way ANOVA
		Approaches			Rest the head			Burying			Swimming above another			Displacement			Weight (g)
		Fed	did not feed		Fed	did not feed		Fed	did not feed		Fed	did not feed		Fed	did not feed		Fed	did not feed
		12	4		5	2		6	11		22	1		2	0		180.6	168.8
		13	7		5	3		5	3		4	1		2	1		94.6	95.7
		15	11		19	9		3	9		25	10		1	1		98.5	95.7
		10	5		5	0		4	0		7	2		1	1		73.6	86.7
		14	9		6	3		13	12		5	2		1	0		128.7	131.4
		12.8	7.2		8	3.4		6.2	7		12.6	3.2		1.4	0.6		115.2	115.66
		1.92354	2.86356		6.16441	3.36155		3.96232	5.24404		10.0648	3.83406		0.547723	0.547723		41.5127	34.3041
	P=	0.0011738			0.0327453			0.707536			0.0618658			0.0993007			0.914795
